# Supplementary material for: Rescue of impaired blood-brain barrier in tuberous sclerosis complex patient derived neurovascular unit
Source: J Neurodev Disord. 2024 May 23;16:27. doi: 10.1186/s11689-024-09543-y (PMC11112784; doi:10.1186/s11689-024-09543-y)
Supplement: Supplementary file 2 — Supplementary Material 2: Supplementary Fig. 2. Cortical neuronal cultures differentiated from control- and TSC- iPSC lines express the neuronal markers β3-tubulin and MAP2. Cortical neuronal cultures differentiated from control iPSC lines (A) and TSC iPSC lines (B) show a dense network of β3-tubulin- and MAP2-positive neurites. The fluorescence signals of the images in Fig. 2 were enhanced for optimal visualization of the markers; therefore, comparisons of expression levels between the different iPSC lines are not possible from this Figure. We have not observed any obvious and consistent genotype-dependent difference in the level or distribution of β3-tubulin or MAP2 expression. TSP77+/+ and TSP77+/- are isogenic TSC wild type and TSC2 heterozygous mutated iPSC lines, respectively. The neuronal cultures shown here were differentiated between 67-104 days before seeding into the NVUs. Scale bar is 100 µm. [file 11689_2024_9543_MOESM2_ESM.zip]

Archive with 2 entries (2 files):
- SuppleFigure 2A.jpg
- SuppleFigure 2B.jpg
